# Supplementary material for: A Delphi-Based Exploratory Estimation of the Economic Impact of Coccidiosis in Turkish Broiler Production
Source: Animals (Basel). 2026 Apr 2;16(7):1096. doi: 10.3390/ani16071096 (PMC13072150; doi:10.3390/ani16071096)
Supplement: Supplementary file 1 [file animals-16-01096-s001.zip]

Archive with 2 entries (2 files):
- Supplemental File S1.pdf
- Table S1 Coccidiosis data of the integrated enterprises..xlsx
