# Supplementary material for: A Delphi-Based Exploratory Estimation of the Economic Impact of Coccidiosis in Turkish Broiler Production
Source: Animals (Basel). 2026 Apr 2;16(7):1096. doi: 10.3390/ani16071096 (PMC13072150; doi:10.3390/ani16071096)
Supplement: Supplementary file 1 [file animals-16-01096-s001.zip › Table S1 Coccidiosis data of the integrated enterprises..xlsx]

## Sheet: 117 Enterprises data
	Enterprise	Live weight of 42-day-old broilers (kg/per head)	Total feed consumption of 42-day-old broilers (kg/per head)	Price of 1 kg live weight (per head)	Cost of 1 kg feed (per head)	Incidence rate of coccidiosis	Mortalite oranı (%)	Live weight at 21 days (g/per head)	Daily feed consumption at 21 days (kg/per head)	Value of 21-day-old chicks	Extra labor (hours)
Integrated enterprise 1	Enterprise 1	2600	4360	1.22	0.4	0.17	0.07	1050	1100	1.275	5
	Enterprise 2	2670	4480
	Enterprise 3	2500	4770
	Enterprise 4	2470	4610
	Enterprise 5	2770	4830
	Enterprise 6	2530	4280
	Enterprise 7	2860	4650
	Enterprise 8	2730	4770
	Enterprise 9	2875	4670
	Enterprise 10	2640	4350
	Enterprise 11	2830	4640
	Enterprise 12	2785	4390
	Enterprise 13	2755	4680
	Enterprise 14	2870	4790
	Enterprise 15	2890	4900
	Enterprise 16	2840	4650
	Enterprise 17	2835	4920
	Enterprise 18	2980	4340
	Enterprise 19	2815	4670
	Enterprise 20	2800	4300
	Enterprise 21	2880	4450
	Enterprise 22	2850	4580
	Enterprise 23	2920	4770
	Enterprise 24	2865	4570
	Enterprise 25	2895	4350
	Enterprise 26	2905	4380
	Enterprise 27	2890	4430
	Enterprise 28	2910	4900
	Enterprise 29	2960	4600
	Enterprise 30	2920	4560
	Enterprise 31	2920	4670
	Enterprise 32	2905	4590
	Enterprise 33	2920	4740
	Enterprise 34	2885	4500
	Enterprise 35	2910	4480
	Enterprise 36	3050	4670
	Enterprise 37	2915	4350
	Enterprise 38	2905	4560
Integrated enterprise 2	Enterprise 39	2845	4750	1.28	0.37	0.11	0.03	1025	1150	1.275	9
	Enterprise 40	2780	4460
	Enterprise 41	2710	4540
	Enterprise 42	2770	4780
	Enterprise 43	2670	4770
	Enterprise 44	2800	4560
	Enterprise 45	2610	4300
	Enterprise 46	2540	4580
	Enterprise 47	2440	4530
	Enterprise 48	2815	4500
	Enterprise 49	2810	4450
	Enterprise 50	2725	4390
	Enterprise 51	2580	4440
	Enterprise 52	2830	4420
	Enterprise 53	2835	4650
	Enterprise 54	2440	4520
	Enterprise 55	2820	4350
	Enterprise 56	2915	4400
	Enterprise 57	2840	4770
	Enterprise 58	2775	4570
	Enterprise 59	2860	4560
	Enterprise 60	2755	4580
	Enterprise 61	2790	4590
	Enterprise 62	2855	4680
	Enterprise 63	2740	4490
	Enterprise 64	2805	4420
	Enterprise 65	2855	4400
	Enterprise 66	2850	4310
	Enterprise 67	2830	4680
	Enterprise 68	2845	4520
	Enterprise 69	2860	4490
Integrated enterprise 3	Enterprise 70	2845	4470	1.24	0.35	0.15	0.05	950	1200	1.275	7
	Enterprise 71	2650	4620
	Enterprise 72	2825	4500
	Enterprise 73	2720	4390
	Enterprise 74	2540	4450
	Enterprise 75	2470	4850
	Enterprise 76	2850	4890
	Enterprise 77	2895	4830
	Enterprise 78	2905	4520
	Enterprise 79	2890	4470
	Enterprise 80	2870	4590
	Enterprise 81	2985	5640
	Enterprise 82	2915	4400
	Enterprise 83	2920	4330
	Enterprise 84	2905	4890
	Enterprise 85	2920	4450
	Enterprise 86	2805	4670
	Enterprise 87	2610	4860
	Enterprise 88	2900	4500
	Enterprise 89	2915	4610
	Enterprise 90	2905	4780
	Enterprise 91	2860	4860
	Enterprise 92	2740	4380
	Enterprise 93	2870	4450
	Enterprise 94	2850	4560
	Enterprise 95	2910	4530
	Enterprise 96	2880	4870
	Enterprise 97	2630	4870
	Enterprise 98	2680	4900
	Enterprise 99	2985	4670
	Enterprise 100	2725	4480
	Enterprise 101	2810	4610
	Enterprise 102	2970	4560
Enterprises directly surveyed that are affiliated with the integration systems	Enterprise 103	3000	4380	1.3	0.41	0.16	0.15	950	1350	1.275	5
	Enterprise 104	2870	4700	1.25	0.37	0.1	0.07	1050	1250	1.275	8
	Enterprise 105	2480	4350	1.25	0.35	0.22	0.05	950	1200	1.275	8
	Enterprise 106	2580	4410	1.3	0.4	0.15	0.09	1100	1150	1.275	9
	Enterprise 107	2930	4670	1.35	0.36	0.11	0.12	1100	1100	1.275	8
	Enterprise 108	2720	4530	1.27	0.37	0.1	0.09	1050	1300	1.275	9
	Enterprise 109	2780	4360	1.3	0.37	0.13	0.1	950	1250	1.275	10
	Enterprise 110	2930	4570	1.3	0.4	0.16	0.11	1050	1200	1.275	10
	Enterprise 111	2815	4600	1.35	0.37	0.1	0.1	950	1100	1.275	9
	Enterprise 112	2680	4690	1.25	0.42	0.14	0.01	1100	1200	1.275	5
	Enterprise 113	2790	4760	1.24	0.37	0.14	0.06	975	1150	1.275	8
	Enterprise 114	2610	4490	1.3	0.42	0.12	0.01	1100	1150	1.275	10
	Enterprise 115	2920	4370	1.25	0.38	0.14	0.08	975	1250	1.275	8
	Enterprise 116	2845	4340	1.25	0.38	0.22	0.1	1100	1150	1.275	5
	Enterprise 117	2730	4480	1.3	0.39	0.15	0.08	1000	1300	1.275	7
Mean		2802.35	4579.49	1.25	0.38	0.14	0.05	1012	1155	1275	7

## Sheet: DELPHİ EXPERTS
	1 TOUR	Identification	EXPERT	Live weight loss (%)	Live weight loss (g/bird)	Treatment success rate	Increase in extra feed consumption (g)
		ID 1	Private clinic owners	6	150	0.85	180
		ID 2	Private clinic owners	5	80	0.975	220
		ID 3	Private clinic owners	8	200	0.85	320
		ID 4	Private clinic owners	5	80	0.9	300
		ID 5	Pharmaceutical company consultants/Old Private clinic owners	6	170	0.8	350
		ID 6	Pharmaceutical company consultants/Old Private clinic owners	4	110	0.9	240
		ID 7	Integration production department managers	12	280	0.8	280
		ID 8	Integration production department managers	8	160	1	220
		ID 9	Integration production department managers	4	70	0.9	200
		ID 10	Responsible veterinarians of the integration	8	250	0.85	330
		ID 11	Responsible veterinarians of the integration	8	200	0.875	200
		ID 12	Responsible veterinarians of the integration	3	180	0.95	300
		ID 13	Responsible veterinarians of the integration	10	270	0.925	220
		ID 14	Responsible veterinarians of the integration	8	250	1	220
		ID 15	Responsible veterinarians of the integration	7	150	1	280
		ID 16	Responsible veterinarians of the integration	4	90	0.85	270
		ID 17	Responsible veterinarians of the integration	6	150	0.975	230
		ID 18	"Broiler enterprise owner (Veterinarian)"	8	200	1	250
		ID 19	"Broiler enterprise owner (Veterinarian)"	4	170	0.9	240
		ID 20	"Broiler enterprise owner (Veterinarian)"	4	130	0.925	220
		1D 21	"Field veterinarian of the Provincial Directorate of Agriculture and Forestry"	8	140	0.8	300
		1D 22	"Field veterinarian of the Provincial Directorate of Agriculture and Forestry"	5	200	0.875	190
		1D 23	Universities / Academic staff	10	250	0.975	320
		1D 24	Public Research Institutes	3	60	0.925	270
			MEAN	6.41667	166.25	0.908333	256.25
			MEDİAN	6	165	0.9	245
			standart sapma	2.41223	64.8619	0.0662122	48.4375
			cv	0.375932	0.390147	0.0728942	0.189025
	2 TOUR	Identification	EXPERT	Live weight loss (%)	Live weight loss (g/bird)	Treatment success rate	Increase in extra feed consumption (g)
		ID 1	Private clinic owners	6	150	0.9	278
		ID 2	Private clinic owners	5	80	0.975	280
		ID 3	Private clinic owners	8	150	0.9	320
		ID 4	Private clinic owners	5	80	0.9	300
		ID 5	Pharmaceutical company consultants/Old Private clinic owners	6	170	1	325
		ID 6	Pharmaceutical company consultants/Old Private clinic owners	4	110	0.9	240
		ID 7	Integration production department managers	7	280	0.9	280
		ID 8	Integration production department managers	8	160	1	220
		ID 9	Integration production department managers	4	70	0.9	200
		ID 10	Responsible veterinarians of the integration	8	180	0.95	330
		ID 11	Responsible veterinarians of the integration	8	150	0.95	200
		ID 12	Responsible veterinarians of the integration	3	180	0.95	300
		ID 13	Responsible veterinarians of the integration	8	150	0.925	290
		ID 14	Responsible veterinarians of the integration	8	150	1	220
		ID 15	Responsible veterinarians of the integration	7	150	1	280
		ID 16	Responsible veterinarians of the integration	4	90	0.95	270
		ID 17	Responsible veterinarians of the integration	6	150	0.975	230
		ID 18	"Broiler enterprise owner (Veterinarian)"	8	150	1	250
		ID 19	"Broiler enterprise owner (Veterinarian)"	4	170	0.9	240
		ID 20	"Broiler enterprise owner (Veterinarian)"	4	130	0.925	220
		1D 21	"Field veterinarian of the Provincial Directorate of Agriculture and Forestry"	8	140	0.9	250
		1D 22	"Field veterinarian of the Provincial Directorate of Agriculture and Forestry"	5	180	0.9	280
		1D 23	Universities / Academic staff	7	180	0.975	320
		1D 24	Public Research Institutes	3	60	0.925	270
			MEAN	6	144.167	0.941667	266.375
			MEDİAN	6	150	0.9375	274
			standart sapma	1.81779	46.8964	0.0401537	39.2725
			cv	0.302964	0.325293	0.0426411	0.147433
		1. tour
		Identification	EXPERT	Live weight loss (%)	Live weight loss (g/bird)	Treatment success rate	Increase in extra feed consumption (g)
			cv	0.375932	0.390147	0.0728942	0.189025
		2. tour
		Identification	EXPERT	Live weight loss (%)	Live weight loss (g/bird)	Treatment success rate	Increase in extra feed consumption (g)
			cv	0.302964	0.325293	0.0426411	0.147433
